# Supplementary material for: Expression analysis of microbial rhodopsin-like genes in Guillardia theta
Source: PLoS One. 2020 Dec 3;15(12):e0243387. doi: 10.1371/journal.pone.0243387 (PMC7714340; doi:10.1371/journal.pone.0243387)
Supplement: S1 Dataset — (FAS) [file pone.0243387.s005.fas]

>BR
---------------------------------------------QAQI------TGRPEWIWLALGTALMGLGTLYFLVKGMGVSDPDAKKFYAITTLVPAIAFTMYLSMLLGYG----LTMVPFGG-EQ------------------NPIYWARYADWLFTTPLLLLD-------LALLVD-------ADQGTILALVGADGIMIGTGLVGALTKV-Y----------SYRFVWWAISTAAMLYILYVLFFGFTSKAESMRP------------------------EVASTFKVLRNVTVVLWSAYPVVWLIGSEG---------AGIVPLNIETLLFMVLDVSAKVGFGLILLRSRAIFGEA-----EAPEPSAGDGAAATSD-----------------------
>AR1
---------------------------------------MDPIALTAAVGADLLGDGRPETLWLGIGTLLMLIGTFYFIVKGWGVTDKEAREYYSITILVPGIASAAYLSMFFGIG----LTEVQVGS-EM------------------LDIYYARYADWLFTTPLLLLD-------LALLAK-------VDRVSIGTLVGVDALMIVTGLVGALSHT-P----------LARYTWWLFSTICMIVVLYFLATSLRAAAKERGP------------------------EVASTFNTLTALVLVLWTAYPILWIIGTEG---------AGVVGLGIETLLFMVLDVTAKVGFGFILLRSRAILGDT-----EAPEPSAGAEASAAD------------------------
>AR2
---------------------------------------MDPIALQAGF--DLLNDGRPETLWLGIGTLLMLIGTFYFIARGWGVTDKEAREYYAITILVPGIASAAYLAMFFGIG----VTEVELASGTV------------------LDIYYARYADWLFTTPLLLLD-------LALLAK-------VDRVTIGTLIGVDALMIVTGLIGALSKT-P----------LARYTWWLFSTIAFLFVLYYLLTSLRSAAAKRSE------------------------EVRSTFNTLTALVAVLWTAYPILWIVGTEG---------AGVVGLGIETLAFMVLDVTAKVGFGFVLLRSRAILGET-----EAPEPSAGADASAAD------------------------
>AR3
---------------------------------------MDPIALQAGY--DLLGDGRPETLWLGIGTLLMLIGTFYFLVRGWGVTDKDAREYYAVTILVPGIASAAYLSMFFGIG----LTEVTVGG-EM------------------LDIYYARYADWLFTTPLLLLD-------LALLAK-------VDRVTIGTLVGVDALMIVTGLIGALSHT-A----------IARYSWWLFSTICMIVVLYFLATSLRSAAKERGP------------------------EVASTFNTLTALVLVLWTAYPILWIIGTEG---------AGVVGLGIETLLFMVLDVTAKVGFGFILLRSRAILGDT-----EAPEPSAGADVSAAD------------------------
>BPR
-------------------MGKLLLILGSAIALP------------SFAAAGGDLDISDTVGVSFWLVTAGMLAATVFFFVERDQVSAKWKTSLTVSGLITGIAFWHYLYMR------GVWIDTG-------------D-----------TPTVFRYIDWLLTVPLQVVE-------FYLILA---ACTSVAASLFKKLLAGSLVMLGAGFAGEAGLAPV-------------LPAFIIGMAGWLYMIYELYMGEGKAAVSTAS-----------------------PAVNSAYNAMMMIIVVGWAIYPAGYAAGYLMGG-------EGVYAS-NLNLIYNLADFVNKILFGLIIWNVAVKESSNA-------------------------------------------
>C._JLT1363
------------------MVAPITDNTVVSPPIPEVNTALANQLGNIENVVTLTMQQYTLGSLILMVSYGACFAFILFFLMSVQNLAPRYRLVPILSAVVMASAGLSLLQEF------SLWKDSYAFVDG--LYRPLAE--------NETFTNAYRYGNWTITVPILLTQ-------LAIAMG---LRQGEIQRRSLRMGVPAVLMIWTGLYGQFGEVGDFSH---------LNLWGVVSSIFFLWLILEVRQTLIAGISSTP------------------------DILKPWPNNLWWFFLATWGLYPIAYALPQLGATAE---------IVIARQGIYSLADIASKLIYGIILARFVLRRSAYEGYMPAAEALASAP---EKPNTGGPGLRRAP-------------
>CbClR
------------------MAAPIADPTVAEPQIAQADAAIS----AIENLVTLTSQQYHLGSLILMVSYAAFFAFILFFLMSVQNLAPRYRLVPILSAVVMASAGLTLLQEF------GLWKESYAYVDG--LYRPLAQ--------NDSFSNAYRYGNWTITVPILLAQ-------LAIAMG---LRQAEVHRRALRMAVPGVLMIWTGLYGQFGAVGDFSH---------LNLWGVISSIFFLWLILEVRQTLIAGLATTP------------------------DILKSWPSNLWWFFLASWGLYPLAYALPQLGATGD---------LVVARQAIYSFADIASKLIYGIILARFVLRRSAFEGYMPAAEALAPTP---DKPNTGGPGLRRAP-------------
>Desulfofustis_sp._NaR
--------------------------MNTELFTI--------------SIEGF-----EIVNHILTLGYATMAAALFFFILTKKNCLPKYRMSSVISVVVMVSAFLLLFIQK------ESWTAAYAFNG--AAYVLNPG--------ADLFTNGYRYLNWLIDVPMLLIQ-------ILFVAE---IVGSDRVRYMTRFSVSGCMMILLGYIGQFYEPGRLNESI-----FWWAFWGLASTGFFIYVLILITRVIKEGAAKMD------------------------GPAQSLFSAILPLFYISWWLYPIAYAAPVLMEAGVS--YQFT---IVSQQVIYTIADISSKVVYGVMLTVTASMISEKQGYAVDG-------------------------------------
>Dokdonia_sp._PRO95
-------------------MTQELGNANFENFIG--------------ATEGFSEIAYQFTSHILTLGYAVMLAGLLYFILTIKNVDKKFQMSNILSAVVMVSAFLLLYAQA------QNWTSSFTYNEEVGRYFLDPS--------GDLFNNGYRYLNWLIDVPMLLFQ-------ILFVVS---LTSSKFSSVRNQFWFSGAMMIITGYIGQFHEVSNLTA---------FLVWGAISSAFFFHILWVMKKVIKEGKEGIS------------------------PAGQKILSNIWILFLISWTLYPGAYLMPYLTGVDG---FLYSEDGVMARQLVYTIADVCSKVIYGVLLGNLAITLSKNKELVEANS------------------------------------
>ESR
--------------------MEEVNLLVLATQ------------------------------YMFWVGFVGMAAGTLYFLVERNSLAPEYRSTATVAALVTFVAAIHYYFMKDAVGTSGLLSEID-------------G-----------FPTEIRYIDWLVTTPLLLVK-------FPLLLG---LKGRLGRSLLTKLIIADIIMIVGGYIGESSINIAGGFT------QLGLWSYLIGCLAWIYIIYLLFTNVTKAAENKP------------------------APIRDALLKMRLFILIGWAIYPIGYAVTLFAP---------GVEIQLVRELIYNFADLTNKVGFGLIAFFAVKTMSSLSSSKGKTLTS----------------------------------
>Flagellimonas_sp._NaR
-------------------MIQDLGNSNFENYVG--------------ASEGFSEMAYPMTSHVLTLGYAVMFAGLLYFILTIKNVDKKYRMSNILSAVVMVSAALLLYAQA------GNWTSSFSFDPEAGKYFLNPD--------GDLFNNGYRYLNWLIDVPMLLFQ-------ILFVVT---LTKSKVSSVRNQFWFSGAMMIITGYIGQYYEVTNLPA---------FFIWGAISTVFFFHILWLMNKVIKEGKEGIP------------------------KKGQKILSNIWILFLISWFLYPGAYLMPHLAGIEG---FLYNESGVVGRQITYTIADVCSKVIYGVLLGNLALVLSNNKKMIETAQ------------------------------------
>FR
----------------------MQDTELFADQLG-----------NIENLVSLTVGQYTMGSLILMVSYGAHFAFVLYFLMTSLQLAPRYRIVPIMSAIVMVSAGLSLLREF------NAWEQSYEFVEG--MYQPLAE--------NSTFTNAYRYGNWTITVPILLTQ-------LPLAFG---LLRPELHVRAARMCIPALLMIWTGLVGQFGETGNYLR---------LNVWGVISTIFFVWLIIEVRGVISRAIAMGP------------------------AELAAWPKNIWWFFLAFWGLYPIAYALPQLGHTGD---------IVVIRQLLYSIADVFSKLVYGIILSRYVLRRSALEGYKPAIEALSRTPVDLSMSKNGGAGYGDGDR------------
>GlPR
--------------------MMNFISSFSLITQ---------------------LDPTDYVGFSFFVSGMAMLAASVFFFLSLGSFEKKWRTSILVSGLITFIAAVHYFYMR------DYWAEYA-------------D-----------SPTFFRYVDWVLTVPLMCVE-------FYLILK---VAG-AKKSLMWRLILFSVVMLVTGYVGEAINRDN------------AWLWGLISGIAYFAIVYEIWLGQAKKLAREAG-----------------------GAVLSAHKVLCWFVLVGWAIYPVGYMAGTPG-------WYEGIFGGLNLDVIYNLGDAVNKIGFGLVIYNLAIIASSKEVV-----------------------------------------
>GPR
--------------------MKLLLILGSVIALP------------TFAAGGGDLDASDYTGVSFWLVTAALLASTVFFFVERDRVSAKWKTSLTVSGLVTGIAFWHYMYMR------GVWIETG-------------D-----------SPTVFRYIDWLLTVPLLICE-------FYLILA---AATNVAGSLFKKLLVGSLVMLVFGYMGEAGIMAA-------------WPAFIIGCLAWVYMIYELWAGEGKSACNTAS-----------------------PAVQSAYNTMMYIIIFGWAIYPVGYFTGYLMG--------DGGSAL-NLNLIYNLADFVNKILFGLIIWNVAVKESSNA-------------------------------------------
>GR
------------------MLMTVFSSAPELALLG--STFAQVDPSNLSVSDSLTYGQFNLVYNAFSFAIAAMFASALFFFSAQALVGQRYRLALLVSAIVVSIAGYHYFRIF------NSWDAAYVLENG--VYSLTSE----------KFNDAYRYVDWLLTVPLLLVE-------TVAVLT---LPAKEARPLLIKLTVASVLMIATGYPGEISDDIT-----------TRIIWGTVSTIPFAYILYVLWVELSRSLVRQ--P----------------------AAVQTLVRNMRWLLLLSWGVYPIAYLLPMLGVSG--------TSAAVGVQVGYTIADVLAKPVFGLLVFAIALVKTKADQESSEPHAAIGAAANKSGGSLIS--------------------
>HsHR
-------------------------------MSITSVPGVVDAGVLGAQSAAAVRENALLSSSLWVNVALAGIAILVFVYMGRTIRPGRPRLIWGATLMIPLVSISSYLGLLSGLTV-GMIEMPAGHALAG----------------EMVRSQWGRYLTWALSTPMILLA-------LGLLAD-------VDLGSLFTVIAADIGMCVTGLAAAMTTSAL----------LFRWAFYAISCAFFVVVLSALVTDWAASASSAGTA-----------------------EIFD---TLRVLTVVLWLGYPIVWAVGVEGL--------ALVQSVGVTSWAYSVLDVFAKYVFAFILLRWVANN-ERTVAVAGQTLGTMS---SDD-------------------------
>ChR2
---------------------LLFVTNPVVVNGSVLVPED--QCYCAGWIESRGTNGAQTASNVLQWLAAGFSILLLMFYAYQTWKSTCGWEEIYVCAIEMVKVILEFFFEFKNPS----MLYLATGH----------------------RVQWLRYAEWLLTCPVILIH-------LSNLTGLS----NDYSRRTMGLLVSDIGTIVWGATSAMATG------------YVKVIFFCLG---LCYGANTFFHAAKAYIEGYHTVPKG-----------------RCRQVVT---GMAWLFFVSWGMFPILFILGPEG---------FGVLSVYGSTVGHTIIDLMSKNCWGLLGHYLRVLIHEHILIHGDIRKTTKLNIGGTEIEVETLVEDEAEAGAVNKGT-----
>ChR1
-----------------------QTSYTLENNGSVICIPNNGQCFCLAWLKSNGTNAEKLAANILQWITFALSALCLMFYGYQTWKSTCGWEEIYVATIEMIKFIIEYFHEFDEPA----VIYSSNGN----------------------KTVWLRYAEWLLTCPVILIH-------LSNLTGLA----NDYNKRTMGLLVSDIGTIVWGTTAALSKG------------YVRVIFFLMG---LCYGIYTFFNAAKVYIEAYHTVPKG-----------------ICRDLVR---YLAWLYFCSWAMFPVLFLLGPEG---------FGHINQFNSAIAHAILDLASKNAWSMMGHFLRVKIHEHILLYGDIRKKQKVNVAGQEMEVETMVHEEDDE-TQKVPT-----
>HsSRI
--------------------------------------------------------MDAVATAYLGGAVALIVGVAFVWLLYRSLDGSPHQSALAPLAIIPVFAGLSYVGMAYDIG----TVIVNGNQ-----------------------IVGLRYIDWLVTTPILVGY-------VGYAAG-------ASRRSIIGVMVADALMIAVGAGAVVTDG------------TLKWALFGVSSIFHLSLFAYLY-VIFPRVVPDVP------------------------EQIGLFNLLKNHIGLLWLAYPLVWLFGPAG---------IGEATAAGVALTYVFLDVLAKVPYVYFFYARRRVFMHS----ESPPAPEQATVEATAAD-----------------------
>HsSRII
---------------------------------------------------------MALTTWFWVGAVGMLAGTVLPIRDCIRHPS--HRRYDLVLAGITGLAAIAYTTMGLGIT----ATTVGDRT-----------------------VYLARYIDWLVTTPLIVLY-------LAMLAR-------PGHRTSAWLLAADVFVIAAGIAAALTTG------------VQRWLFFAVGAAGYAALLYGLLGTLPRALGD-DP------------------------RVRSLFVTLRNITVVLWTLYPVVWLLSPAG---------IGILQTEMYTIVVVYLDFISKVAFVAFAVLGADAVSRL-----VAADAAAPATAEPTPDGD---------------------
>HvSRI
--------------------------------------------------------MDAVAVVYGITAAGFAVGVAIVGYLYASLEGSEERSILAALALIPGFAGISYVAMAFGIG----TVTIGETT-----------------------LVGFRYLDWVVTTPLLVGF-------VGYAAG-------ASRRAIFGVMVADALMILTGVGAVVADG------------TLKWVLFGVSTVFHVSLFAYLY-LVFPRSVPDDP------------------------QRIGLFSLLKNHIGLLWIAYPLVWLAGPEG---------LGLATYVGVSITYAFLDLLAKVPYVYFFYARRQVFATK----LLR---DSGEVTATPAD-----------------------
>HwBR
---------------------------------------MSQLALQMSS-----LGVEGEGIWLALGTIGMLLGMLYFIADGLDVQDPRQKEFYVITILIPAIAAASYLSMFFGFG----LTEVSLANGRV------------------VDVYWARYADWLFTTPLLLLD-------IGLLAG-------ASQRDIGALVGIDAFMIVTGLVATLTKV-V----------VARYAFWTISTISMVFLLYYLVAVFGEAVSDADE------------------------DTRSTFNALRNIILVTWAIYPVAWLVGTEG---------LALTGLYGETLLFMVLDLVAKVGFGFILLRSRAIMGGG-----SEPTPSAQETAAD--------------------------
>Indibacter_NaR
--------------------MENLGNATFENYIG--------------LQDGFNEMAYQMVAHVLTLGYAVMLAGLFYFVLTIKTVAPRFRTSSVLSVVVMVSAFLLLYVQA------SNWTESFVFDTERGKYFLGEG--------NDLFNNGYRYLNWLIDVPMLLFQ-------ILFVVT---LTKSNFSSIRNQFWISGTGMIVTGYIGQFYEVTDLTM---------FAIWGAISTVFFFHILWLMKKVIDEGKDGIP------------------------AKAQETLQSIWVLFLVSWMLYPGAYLMPHLAGIEG---LFFSEIGVVARQITYTIADVSSKVIYGILLTNVAQVMSKEEGYLEHTT------------------------------------
>K._4H-3-7-5_NaR
-------------------MTQELGNANFENFIG--------------ATEGFSEIAYQFTSHILTLGYAVMLAGLLYFILTIKNVDKKFQMSNILSAVVMVSAFLLLYAQA------QNWTSSFTFNEEVGRYFLDPS--------GDLFNNGYRYLNWLIDVPMLLFQ-------ILFVVS---LTTSKFSSVRNQFWFSGAMMIITGYIGQFYEVSNLTA---------FLVWGAISSAFFFHILWVMKKVINEGKEGIS------------------------PAGQKILSNIWILFLISWFLYPGAYLMPYLTGVDG---FLYSEDGVMARQLVYTIADVCSKVIYGVLLGNLAITLSKNKELVEANS------------------------------------
>KR1
--------------------MKFLLLLLADPTK---------------------LDPSDYVGFTFFVGAMAMMAASAFFFLSLNQFNKKWRTSVLVSGLITFIAAVHYWYMR------DYWFAIQ-------------E-----------SPTFFRYVDWVLTVPLMCVE-------FYLILK---VAG-AKPALMWKLILFSVIMLVTGYFGEAVFQDQ------------AALWGAISGAAYFYIVYEIWLGSAKKLAVAAG-----------------------GDILKAHKILCWFVLVGWAIYPLGYMLGTDG-------WYTSILGKGSVDVAYNIADAINKIGFGLVIYALAVKKNEVDVV-----------------------------------------
>KR2
-------------------MTQELGNANFENFIG--------------ATEGFSEIAYQFTSHILTLGYAVMLAGLLYFILTIKNVDKKFQMSNILSAVVMVSAFLLLYAQA------QNWTSSFTFNEEVGRYFLDPS--------GDLFNNGYRYLNWLIDVPMLLFQ-------ILFVVS---LTTSKFSSVRNQFWFSGAMMIITGYIGQFYEVSNLTA---------FLVWGAISSAFFFHILWVMKKVINEGKEGIS------------------------PAGQKILSNIWILFLISWTLYPGAYLMPYLTGVDG---FLYSEDGVMARQLVYTIADVSSKVIYGVLLGNLAITLSKNKELVEANS------------------------------------
>Lyngbya_aestuarii_NaR
MISHLDSFMNLFSYLSQIPQGEIPEGLNLENLL------------------TYSPLQHQLISHLLVLGVSAQAVGFIYFTATRQRCAPRYRPSSVLSAVVMVSAFLILTWQL------IGWSQAFAFDG--EVWSLTDT----------TFSNGYRYLNWSIDVPCLLTQ-------MLFIID---ISPGQFTKTRRRFVIAGLLMIYTGYIGQYYEVTNTPA---------FLIWGAVSTVFYIYILYLVGNLIFRSRGDLP------------------------RKAYNTMGTVWWLIIIAWTLYPLAYLMPFFWQLFP----ELGAWSVVIRQFLYTMADVFSKVVYGVLLTSIAQTRSAADRYEPALEAQPG-SN---------------GNYQPEYVESNQQR
>Micromonospora_sp._NaR
--------------------------MNFENTF------------------SYNVDQFTLISHVLSLGFAVMAAGLVYFLATRRSVAPRYQLSSVLSAVVMVSAFFELLLLY------QRWVGAFEWDG--AAFVQSGA----------LFSNGYRYVNWSIDVPVLLIQ-------LLVVLG---VTGRRFHLTWVAFVAGGLAMIYTGYAGQFHEVQRSAP---------FWVWGLVSTVFFVFLLVLVARTIFGSLDRLP------------------------PTARPLARGVWWLLLVSWLLYPGAYLMPALW---------DSADGVVARQITYTVADITSKVVYGVLLGIIARRISATEGYSPAVADEVALPRGGMTGGGGAAGS---GGRDGERGGAGHGR
>MR
---------------------------------------MATP--------------GSEATWLWIGTIGMVLGTVYFAVRGRGSTDPEQQTYYIITTLIPAIAAAAYLAMATGLG----VISMPIRGTEV------------------IDIYWARYADWLLTTPLLIID-------LALVAG-------ARKQTLYKLIIIDAIMILGGLAGSMMQQGA----------VIRIVWWAVSTAAFIILLYYLLGELSERARSRSA------------------------ETGIVFNRLRNITLGLWALYPIVWILGTGGG--------FGIIAVTTEIMLYVMLDIGTKIGFGAVLLESQDVLQAA-----SHPSSTNDIKSH---------------------------
>NdR1
---------------------MNFLLSTLEVAK---------------------MATDDYVGFTFFIGSMAMMAASAFFFLSLSQFDNKWRTSVLVSGLITFIAAVHYFYMR------DYYAATD-------------S-----------SPTFFRYVDWTLTVPLMCVE-------FYLILK---VAG-AKLGLMWKLIFWSVVMLVTGYFGEVIALGNP---------TMQWVWGLVSGIAYFIIVYMIWFGEAKKLATSAG-----------------------GAVLKAHNILCWFVLVGWAIYPLGYILGTEGGLFGLQLVEDPKAAQEAMDVVYNIGDAINKIGFGLVIYSLAVTSSKKVEA-----------------------------------------
>NdR2
-------------------MIQDLGNSNFENYVG--------------ATDGFSEMAYQMTSHVLTLGYAVMFAGLLYFILTIKNVDKKYRMSNILSAVVMVSAALLLYAQA------GNWTESFAFDAERGKYFLVEG--------GDLFNNGYRYLNWLIDVPMLLFQ-------ILFVVQ---LTKSKLSSVRNQFWFSGAMMIITGYIGQYYEVTDLSA---------FFIWGAISTVFFFHILWLMNKVIKEGKVGIP------------------------KKGQKILSNIWILFLVSWFLYPGAYLMPHLGGIEG---FLFNESGVVGRQITYTIADVCSKVIYGVLLGN-ALVLSKNKEMIETA-------------------------------------
>NmClR
-------------------------MKNIESLF------------------DYSAGQFEFIDHLLTMGVGVHFAALIFFLVVSQFVAPKYRIATALSCIVMVSAGLILNSQA------VMWTDAYAYVD--GSYQLQDL----------TFSNGYRYVNWMATIPCLLLQ-------LLIVLN---LKGKELFSTATWLILAAWGMIITGYVGQLYEVDDIAQ---------LMIWGAVSTAFFVVMNWIVGTKIFKNRATML------------------------GGTDSTITKVFWLMMFAWTLYPIAYLVPAFMN---------NADGVVLRQLLFTIADISSKVIYGLMITYIAIQQSAAAGYVPAQQALGR------------------IGMDSKAA------
>Nonlabens_sp._YIK-SED-11_NaR
--------------------MQQLGDANFENYIG--------------ATEGFSEMAYQMTSHVLTLGYAVMLAGLLYFILTIKNVDKKFRMSNILSAVVMVSAFLLLYAQA------GNWTSSFTFDIERGKYFLDPE--------GDLFNNGYRYLNWLTDVPMLLFQ-------ILFVVT---LTKSKLSSVRNQFWFSGAMMIITGYIGQFYEVSDLPL---------FFIWGAISTAFFFHILWLMHKVIKEGKSGLP------------------------QKAQKILSNIWVLFLISWFLYPGAYLMPYLGGLDG---FLYNESGVVGRQITYTIADVCSKVIYGVLLGNLAMTLSKKHQNVEETNQKI---------------------------------
>NpHR
--------------------------MTETLPPVTESAVALQAEVTQRELFEFVLNDPLLASSLYINIALAGLSILLFVFMTRGLDDPRAKLIAVSTILVPVVSIASYTGLASGLTI-SVLEMPAGHFAEGSSVMLGGEEV------DGVVTMWGRYLTWALSTPMILLA-------LGLLAG-------SNATKLFTAITFDIAMCVTGLAAALTTSSH----------LMRWFWYAISCACFLVVLYILLVEWAQDAKAAGTA-----------------------DMFN---TLKLLTVVMWLGYPIVWALGVEGI--------AVLP-VGVTSWGYSFLDIVAKYIFAFLLLNYLTSN-ESVVSGSILDVPSASGTPADD-------------------------
>NpSRII
--------------------------------------------------------MVGLTTLFWLGAIGMLVGTLAFAWAGRDAGSG-ERRYYVTLVGISGIAAVAYAVMALGVG----WVPVAERT-----------------------VFVPRYIDWILTTPLIVYF-------LGLLAG-------LDSREFGIVITLNTVVMLAGFAGAMVPG------------IERYALFGMGAVAFIGLVYYLVGPMTESASQRSS------------------------GIKSLYVRLRNLTVVLWAIYPFIWLLGPPG---------VALLTPTVDVALIVYLDLVTKVGFG-FIALDAAATLRA-----EHGESLAGVDTDTPAVAD---------------------
>PmNaR
------------------MLSSSPLLAQALSAAPLADGESAVNLHHMANWFAYTPMQYQSVLHVFTLGYGVFAAALVFFILTLRKSHDRFQLSSVISCVVTISAGLILYHQSSVWENAFVFNEATGMYERIEG---------------RLFSNGFRYMNWMIDVPNLLLS-------MLVLLPLAGAARSNITKWGAQFVVAGLVMVFCSWLGSFWEQGQHVAGRGT---FWFWVNYLIGWVAYVWILVVVWQVINAGLEVLPE------------------------RSAKLLRTIRTIFLISWTVYAFTLVQPLFWW---------SPVSVVTRQFLFTLADITSKAIYGVLLATIGFQLTDEFAARGENQSKLTASGEPAHAEA----------------------
>SphR2
--------------------MHRTGNISMEDLVT-----------NLPNLVSLTDGQWTMGSLILMVSYGAHFAFIIYFIMTSLQLAPRYRVVAVLSAVVMASAGMSLLREW------SMWSDTFEFVAATGLWEPATG--------GQTFSNAYRYGNWTITVPLLLIQ-------LPIALG---LARGQLHKRSLRMIVPALLMIWTGLYGQFGEANDFAQ---------LNIWGVISSLFFFWLIFEVWGVVKLGKTETP------------------------ADLKPWAGNLFWYFLVTWGIYPIAYALPQLGQDGN---------VVVAQQLLFSIADISTKLIYGVILSRFCLRRSAIEGYEPAVLALDTTG-------AGSSMASRVE-------------
>SrHR
-------------------------------------------------MFEAVLDNAALASSIYVNIALAGLTIIVIAVMSRSIHDSRAKLITMSTLMISVVSISSYMGLASGLTI-DPLVMPEGHPLAG----------------QEVLSLWGRYLTWAFSTPFILLA-------LGLLAR-------STTDKIFSAIVLDVFMCLTGLAAALTTSSH----------AMRWLWYALSTAFFVGVLYYLLVEWPAEADEAGTA-----------------------DIFS---TLQWMTIVLWIGYPVVWALGNEGL--------ALLE-VGATSWAYSGLDIFAKYAFTIILVLYVSDEPDAVVSTSP--------------------------------------
>SrSRI
--------------------------------------------------------MDPITIVYIIGTLGMLVGIPPA----LSLVGDEVGLDFDYVWAIPGIAAFMYLLMTFDVG----SVQFQGYH-----------------------VPIPRYIDWALTTPLLVGY-------TAYIAG-------ASRGMIAGTALADFMMIVFGLGAVVFSS------------TAQWVFFGLSSACHLTLLALLYGPVRNSAFGEPP------------------------SHRRLARLLLNYVGLLWLAYPLVWLFGP-G---------LQWVDAAGIAVIISYLDVTAKVPFVYFIYRARKNFVKVTGGEPETASGQGGAATVTSAA-----------------------
>Thermus_BR
----------------------------------------------MRMLPELSFGEYWLVFNMLSLTIAGMLAAFVFFLLARSYVAPRYHIALYLSALIVFIAGYHYLRIF------ESWVGAYQLQDG--VYVPTGK----------PFNDFYRYADWLLTVPLLLLE-------LILVLG---LTAARTWNLSIKLVVASVLMLALGYVGEVNTEP---G--------PRTLWGALSSIPFFYILYVLWVELGQAIREAKFG----------------------PRVLELLGATRLVLLMSWGFYPIAYALGTWLPGG--------AAQEVAIQIGYSLADLIAKPIYGLLVFAIARAKSLEEGFGVEAKAA----------------------------------
>TrNaR1
----------------MQPSPHRLGNATFENYVG--------------LESGYTEMAYQMSAHVLTVGYAIMLAALIYFILTIRQVRPRYRMSSILSVVVMVSAFLLLLIQQ------LNWTSALQFDPATARYRLAPEGVEGIVTAGDLFNNGYRYLNWLIDVPMLLFQ-------ILFVVT---LSRSSFASVRNQFWFSGVAMIITGYVGQFYEVTRPGL---------FFLWGSISTVFFIHILIVMRRVIKEGVENAP------------------------DSAKGMLGAIWPLFLISWMLYPGAYLMPYLYSFSLE--PALSESAVVARHLTYTVADVTSKVIYGVLLAAAATRMSKAEGYDWEVQTA----------------------------------
>TrNaR2
-------------------------MLTMENLL------------------TYSPVSYSIVSNTLTLGYAAMAAGLVYFVTTSKRAAPPYRLSSTLSAVVMVSAFLALYQLH------QTWLSAFTFNG--EVWEGGAT----------AFNNGYRYINWSIDVPILLTQ-------LLIVMG---FTGARFRRLWLQFVVAGLAMIYTGYAGQFYEATDSAR---------LYLWGAISTAFFLWILVLVRRTIFDPPDALP------------------------ERAAGLMRGVWWVLLGSWLLYPGAYLMPVFA---------LSEGGVVARQISFTVADVVSKVIYGVMLSRVAELRSQADGYAHALESETQ-PNPDRRGGAGVAAVQPQGGRAPRKGRVHRS-
>XR
---------------------------------------------MLQELPTLTPGQYSLVFNMFSFTVATMTASFVFFVLARNNVAPKYRISMMVSALVVFIAGYHYFRIT------SSWEAAYALQNG--MYQPTGE----------LFNDAYRYVDWLLTVPLLTVE-------LVLVMG---LPKNERGPLAAKLGFLAALMIVLGYPGEVSENAALFG--------TRGLWGFLSTIPFVWILYILFTQLGDTIQRQ--S----------------------SRVSTLLGNARLLLLATWGFYPIAYMIPMAFPEAF---PSNTPGTIVALQVGYTIADVLAKAGYGVLIYNIAKAKSEEEGFNVSEMVEPATASA----------------------------
>Gt_062605
---------------------------------------------------------------ALTITFLILGVSAAVFAYKGHNSHEQK-RFYVCAIFFCFWSAMADFAMLSGQG----WTVTDGCR----------------------QFFYARYIDWIVTAPVIAIW-------LGLVAG-------ADFTDMAYAVAGQVVWVAATYMGSISVAQ-----------EVKWVWFLISLFGLAAAIFNFARTYDNASKSKSE------------------------ELAKLYSKMAWTTIGVFACYPLVWLFSEGF----------GNFSVSFEVTMYCILDVIGKAVVGFMLLGAHDLLGDAS-------------------------------------------
>Gt_085284
----------------------------------------------------------------LAVSFLIMGVTTVAFVLMAFKAAHEKRKFYFIMCYVTAISTFAYYAMLSGQG----WLITPNCR----------------------QLFYVRYVDWFFTTSLIFLN-------LGLIVG-------ADTGLNIAIIAADMLMIFGGFMASISSG------------HIKWLWFSLSLLIFAPLVYTMLRGYR-ALVDRSNP-----------------------SVVEMYSKVAWIAAITWGLYPLVFIFSEGT----------GDWSPNFEIMIYAVLDIMSKVVFGFVLLLSHDGLDRITNFKSFAP------------------------------------
>Gt_085745
---------------------------------------------------------------------IALLFTALFMAFKAVNADPVVRKFYYINAFVCGVASFSYFAMISGMG----WETIMGCR----------------------QMFYVRYIDWFITTPLMILN-------IGLLAG-------EEQWMIAAIMGADMGMIFAGYMGSVALVP-----------TVKWLWFVIGLVVYIPVVIALVRIFRQCVLDKYDM-----------------------DRIELYGKVSLLTVVSWSVYPFVWLLSVGT----------GGLGVSAESILYALLDVTSKCFFSFMII-----------------------------------------------------
>Gt_086360
---------------------------------------------------------------LLIGFLGMFIGAIVFFYMGISRKVNTV--MHVLTFFIAAVSACSYYAEWAGLG----VEYKTTDTTP-------------------RVIFWARYLDWVVTGPLILTD-------LALLSK-------SDTPTIISLVGNMVLYVICGLIGALTVAP------------YKYMWWVAG-LIFLIIVFMLLLQRLNNAEGYGGD---------------------------ALKGLTWLTILVWIVYPIVWIVGSEG---------TGALGLSQEVGILTIADLIAKIGFGFYLLANVDAPESETVPL----------------------------------------
>Gt_091599
------------------------------------------------------------------FVFIVFACITLLMGINAAKSKASG-RVLFPATFVTGIASIAYFSMASGGG----WVIAPDCR----------------------QLFVARYLDWLITTPLLLLD-------LGLVAG-------VSRWDIMALCLSDVLMIATGAFGSLTVG------------NVKWVWWFFGMCWFLHIIFALGKSWAEAAKAKGG------------------------DSASVYSKIAGITVITWFCYPVVWVFAEGF----------GNFSVTFEVLIYGVLDVISKAVFGLILMSGAS-------------------------------------------------
>Gt_092481
---------------------------------------------------------------ALTITFLILAVSTIIFITRVGPATSQK-VYYYCNVFICGLATMSYFAMLSGQG----WTAVAGCR----------------------QFFYARYVDWTITTALIILE-------LGLIAG-------AEPALIGGVMGADVIMIVGGYLGTVSIVT-----------TVKWFWFVISMALFVVVLYALAVNFRDSALQKGN------------------------DRADVYGRLAWLTIVSWIFYPVVWLFSDGF----------ASFSVSFEVCAYSILDIASKAIFGFMVMSAHGILE----------------------------------------------
>Gt_099631
-------------------------------------------------------------LGYLTMAFGHGRSTHFKVMFNATRNESSGQLYFIGSPIRQSDVPPVFYS---------------------------------------------RYIMWLFTTPSPIFL-------LCHFAN--------ALETFMGSAALDWMMILCGMAAIYVKQRSANTN------VIVWVLFAIASLFFVVLLYRAAIKLIVIGERSTLE----------------------IDKKLAYRRLLLFVMITWSAFPILWFFSDKG---------FGLMPSDWEVLLYVILDVVAKIGFAVLYLYELRSL-----------------------------------------------
>Gt_099837
---------------------------------------------------------------LLIGFLGMFIGAIVFFYMGISRKVNTV--MHVLTFFIAAVSACSYYAEWAGLG----VEYKTTDTTP-------------------RVIFWARYLDWVVTGPLILTD-------LALLSK-------SDTPTIISLVGNMVLYVICGLIGALTVAP------------YKYMWWVAG-LIFLIIVFMLLLQRLNNAEGYGGD---------------------------ALKGLTWLTILVWIVYPIVWIVGSEG---------TGALGLSQEVGILTIADLIAKIGFGFYLLANVDAPESESVPL----------------------------------------
>Gt_099928
--------------------------------------------------------WISFLAISASFIILLVISLRYKGPGGTESFYNGFKEQNMLTVFINLWCALAYFAKVLQSH-----SNDNGFAP----------------------LTVIPYVDYCTTCPLLT---------LDLLWC-------LDAPYKISSAVLVFTCLVIAVACSLAVAP------------FSYCWFAMGMVLFTFTYVFILSIVRQRLDFFTLCAR----------------DSNAKQSLKHLKTAVFIYFGIWLLFPLLWLLSY-RA--------ANVISNDINHIFHCILDVIAKSVYGFALL-----------------------------------------------------
>Gt_106708
---------------------------------------------------------------LLIGFLGMFVGAIVFYYLSMNKKEKKL--HETLMFLVAVTSAAAYYLMWSGFG----VVKKTDSAGKE------------------RLVFFAHFIERLLTTPLLLYS-------ICDLTN-------AAKGETVMILGLDMLMVASSTIGATQLRP------------WKWFWWTVG-IAFFVLLALQVWSLYSKAKESGNSYA---------------------A---GLQVLVMILLVSFIVYPTVWVLGEEG---------LQAISINMESGLYVLVDLVSKIVFGLYLLFAV--------------------------------------------------
>Gt_106800
---------------------------------------------------------------LLIGFLGMFIGAIVFFYMGISRKVNTV--MHVLTFFIAAVSACSYYAEWAGLG----VEYKTTDTTP-------------------RVIFWARYLDWVVTGPLILTD-------LALLSK-------SDTPTIISLVGNMVLYVICGLIGALTVAP------------YKYMWWVAG-LIFLIIVFMLLLQRLNNAEGYGGD---------------------------ALKGLTWLTILVWIVYPIVWIVGSEG---------TGALGLSQEVGILTIADLIAKIGFGFYLLANVDAPESETVPL----------------------------------------
>Gt_107802
--------------------------------------------------------------------------------------SKKKRALNSLVFFINTVSFVVYLSACFG-------WIPAIYSLDG------------------KRVSVERFFQWMNTTPCMIFV-------LSALGNTLQKYLIHDVKELVKCVLWDEAMIFAGLLHAYLG-FS----------LLGWMFLLTACFCFYQVMQKLHGAILISISKVATV-----------------------YEVVSLRVLEIFTIVLWSLFPLVHVLYFSGT--------ITFT---QYDIAQSFVDLATKAIYSVTLI-----------------------------------------------------
>Gt_107989
---------------------------------------------------------------------------------------NGYREQNMLGVFINLWCAVSYFAKIIQSQ-----SNNDGFVI----------------------FTTLRYVDYCMTCPILT---------LDLMWN-------LDAPYKVTSALLVLTCLVHAVASFLAPPP------------ASYAWFAMGLCLFIFTYVFILSIVRE--------------------------------------------------------------------------------------------------------------------------------------------------------
>Gt_109252
---------------------------------------------------------------LLIGFLGMFIGAIVFFYMGISRKVNTV--MHVLTFFIAAVSACSYYAEWAGLG----VEYKTTDTTP-------------------RVIFWARYLDWVVTGPLILTD-------LALLSK-------SDTPTIISLVGNMVLYVICGLIGALTVAP------------YKYMWWVAG-LIFLIIVFMLLLQRLNNAEGYGGD---------------------------ALKGLTWLTILVWIVYPIVWIVGSEG---------TGALGLSQEVGILTIADLIAKIGFGFYLLANVDAPESESVPL----------------------------------------
>Gt_111593
------------------------------------------------------------------LVMAVVSACQVFFMVTR--APKVPWEAIYLPTTEMITYSLA----FTGNG----YIRVANGK----------------------YLPWARMASWLCTCPIMLGL-------VSNMALVK----YKSIPLNPMMIAASSICTVFGITASVVLDP-----------LHVWLYCFISSIFFIFEMVVAFAIFAITIHDFQTIGSP-----------------MSLKVVERLKLMRIVFYVSWMAYPILWSFSSTG---------ACIMSENTSSVLYLLGDALCKNTYGILLWAT---------------------------------------------------
>Gt_120390
--------------------------------------------------------WISFLVIAGSFVVLCFISLRYKGPGGNENYYNGFREQNMLTVIINLWCALAYFAKVLQSH-----SDDDGFVP----------------------LTKIPYLDYATTCPLLT---------LDLMWC-------LDAPYKITSAVLVFTVMITGVACSLAVAP------------YSFYWFAMGMVLFIFTYVLMLSIVRERLEFITQCAH----------------DSNAKRSIKHLKAAVIIYFGIWPIFAILWLLSY-RA--------ANVISNDTNHILHCILDVIAKSCFGFVLLH----------------------------------------------------
>Gt_120936
---------------------------------------------------------------LYTCALAMVLCAILLGSMSRIEQDQGKKLVYLRSCFALLVAGFSYLCMSTGNG-----------------------------------ISFLKPIGGTGPATSWAFS----------STR--------LEVAEEGMQVASYPLFYVRYLSMMVSTS-----------CILYNLCVIAAVNAPVKKLLLFVNASMWALFLSG-----------------------AVIFSPLKWLAAIVLLSWTVYPIFWLISDGTR----------TLPSDVVIMAHGAVDILALCIFGLLLLR----------------------------------------------------
>Gt_122016
------------------------------------------------------------------AVFLFSICILMDLSGMLFQISAKKRTLNSLVLFINLVACTVYLSYVTG-------VLPVLHDLEG------------------RQMFIERYFQWMNTTPCMLFV-------LHALGSSMEKELVISFSSLFRVLISDELMILTGLVHAVVG-NS----------MIGCVACFLSCCFFLDVLRGVHAFTNSSVARAATT-----------------------YEIASLRSLEISTFLLWSVFPVVHLLHYGGF--------ISTF---QYDIAQTFVDILTKSVYTVTLL-----------------------------------------------------
>Gt_122924
---------------------------------------------------------------ALTVGFVILIVSTIVFLSKANVSGEQR-KYYTCTTYICGFAAMAYFAMLSGQG----WTAVAGCR----------------------QFFYARYADYIVTTPLVILL-------LGLVAG-------ADAATIANTVGADIVWVLCSYMGAVSVVT-----------TVKWFWFLVSLIGLAGVIVNLARSFKEASNQRGA------------------------EIAELYGKAAWLIILTWFCYPIVWLFSEGF----------ASFSVSFEVCAYCIIDVVSKVVVSFMIMSAHDILGDTVS------------------------------------------
>Gt_135937
-------------------------------------------------------------------------------------VQTGYREHGMISLYVNLFAGVAYYAKVCSHL-----SGDVNGEFN---------------------IVAYKYFDYLITCPLLT---------FDLLST-------LNLPYKITYAIYVLVTLFSGFMAANSPKP------------GRYLWFGFGMIIFSYTWFNIICLVQVRFIQYFKKKVSNNSNTSKRMSMASKAGFRNKNVRNPLQTALSTYFCIWMAYPILWIL-----------------------------------------------------------------------------------------------
>Gt_138253
---------------------------------------------------------------ALTIVFLVLAVSTIVFIARSSSAKETK-QYYFCSIYICAFSTLAYFAMLSGQG----WTAVAGCR----------------------QFFYVRYVDYAITLPLIILQ-------LGLIAG-------AETSIIAATIGAEILYVATFYFASVSVVT-----------TVKWFWFVIGAIALVCVLVSISKNMRESAVTRGG------------------------DVASLYGQLATIVTVAFIFYPMVWLFSEGF----------ASFSVSFEVCGYAILDTVAKVIFCFIVM-----------------------------------------------------
>Gt_139416
------------------------------------------------------------------FVFIVFACITLLLGINAAKSKAAS-RVLFPATFVTGIASIAYFSMASGGG----WVIAPDCR----------------------QLFVARYLDWLITTPLLLID-------LGLVAG-------VSRWDIMALCLSDVLMIATGAFGSLTVG------------NVKWVWWFFGMCWFLHIIFALGKSWAEAAKAKGG------------------------DSASVYSKIAGITVITWFCYPVVWVFAEGF----------GNFSVTFEVLIYGVLDVISKAVFGLILMSGAA-------------------------------------------------
>Gt_145279
---------------------------------------------------------------------IILAAASFIFVYKLSEAANKK-VAYLC-IYICGISAIAYYAMLAGQG----WSAGTTCR----------------------QFFYARYIDWILTWPLITIL-------LALIAG-------CEWTPVLGAIGGQVVQVFAQYMASVSVLD-----------TVKWFWFLIEICGLMFLVFHVTRIFKATAENKGG------------------------EAAVLYNKVAWTTVIVWICYPILWLFADGF----------SSFTVSFEVTMYAILDLINKVLLCFMVVSAQDSIG----------------------------------------------
>Gt_146828
--------------------------------------------------------------------WAVVSGCQTIFMISR--APKVPWESVYLPFVESITYALA----STGNG----TLQMRDGR----------------------FFPWSRMASWLCTCPIMLGQ-------ISNMALVK----YKSIPLNPIAQAASIIRVVMGITATISPAE-----------YMKWLFFFFGATCLVFEYSVVFTIFQVGLYGFESVGTP-----------------LAQKVVVRIKMLRLIFFIAWTMFPIVWLISPTG---------VCVIHENVSAILYLLADGLCKNTYGVIL------------------------------------------------------
>Gt_146834
--------------------------------------------------------------WYICMALFLAAASIILALTFSIESFQRNCLLYWIFSLQFLITASMYLFMSLNIG-----LLYEVYNPP---------------------VYWMRNVFWTFSTSIDLFILTVVVDSSKNISKQKKYKTLINWEYKTYLFMINAALHTCGVIGTIVPASQISK-------VCKWTYWVFGLGLFVMLMNQLASSQCPLMKTAERN-----------------------MVLQSYKKLVRVVIITWSLYPALWAIGDGS----------GTIAWNLKEVMYAVIDFISKFSFIAMFLH----------------------------------------------------
>Gt_148137
--------------------------------------------------------------VLYASFVILCACSFYFFFKSRSAPSLVVKDLLQNAFFIMTIAGICYLAMATGNGLLVLRKTGIGISSKALAP--------------TYPLFYVRHLAWLLVSPLLLYQ-------ICVVVG-------CTSVPFQSLMFFSVSRVVCLFVASAVLGGS------------RWLFWILSIFCYVALVTVLMADVTSLSKRRGK------------------------RNHEICNKLSTVVYVGFGLAEILWIVTDGT----------KVFSSDVAIISNSFLDVFIVCFSSFVLL-----------------------------------------------------
>Gt_148915
--------------------------------------------------------WVGFISLGGTAAVLAYRLMNFKPPNKDILYFFGYREKGMISLYVNLFAAVAYYARITSHL-----SGDVGAATN---------------------IILYKYFDYLITCPLLVGTKSKRGETFDLLTT-------LNLPYKITYAVYVQITIFTGFMSANTPPP------------ATFLWFAFGMLLFSYTWFNIISLVQVRFIQYFAKKG--NTTQSRRVSVASKAGFRNKNVRNPLQTALSTYFCIWMVYPVLWLLL---K--------TKVIDQVTEHCINVVMDVLAKSMYGFALLRFQLLMDKANLELSE--------------------------------------
>Gt_148916
--------------------------------------------------------WIGFISLGGTAAVLAYRLMNFKPPNKDILYFFGYREKGMISLYVNLFAAVAYYARITSHL-----SGDVGAATN---------------------IVLYKYFDYLITCPLLVGTKSKRGETFDLLTT-------LNLPYKITYAVYVQITIFTGFMSANTPPP------------ATFLWFAFGMLLFSYTWFNIISLVQVRFIQYFAKKG--NTTQSRRVSVASKAGFRNKNVRNPLQTALSTYFCIWMVYPVLWLLL---K--------TKVIDQVTEHCINVVMDVLAKSMYGFALLRFQLLMDKASLEMSE--------------------------------------
>Gt_150025
----------------------------------------------------------------------MFIGAICFYALNYMREKTSL--SHAVTFLLTCSGAIAYYSMWSGLG----VTYKTSDTTP-------------------RVIFWGRYLGHLITYPLVLVD-------ISIVFK-------LDNAQMIALVGYDLVMFMAGWIGSVSVGS------------HKYMWWFLS-FIFAVLVIVQLASILS--SEYATD---------------------------NSKMLIYITMFATGVFPILWLLGSEG---------TAALGLSQEVGIACVTDLIATVGFGLYFLLNYDSFGVEESEETEA-------------------------------------
>Gt_150790
---------------------------------------------------------------ALTISFLIFIVSCIVFLSKANTSGEQR-KYYYLSSYACGFAAMAYFAMLSGQG----WTVIAGCR----------------------QFFYSHFAERLITSTLILIL-------MGNLAG-------AGPDLMFGACGSNAIYMIATYMGSVSVVT-----------TVKWFWFFIGLVGLFATLVHLALSFKNAVDVKGG------------------------ERAQLYSKGAWLLILAWMCYPIVWLFSEGF----------ASFSVSFEVCAYAVLDIISTVVLGFMIMSGHDYLGGSA-------------------------------------------
>Gt_150796
---------------------------------------------------------------ALTLGFLALAVSTVVMVAKAASADAERRKFYFCNTFICGVATFSYFAMLSGQG----WTAIAGCR----------------------QFFYARYVDWLITTPLLILD-------LGLVAG-------QDFVTIAAVIGADMLMIVAGYMGAVSVVT-----------TVKWFWFLFGMAMFLPVVYSLARTFRETVITRKEP-----------------------DMIDLYGKIAWLTIIMWSFYPVVWLFSEGF----------AS-------------------------------------------------------------------------------
>Gt_151068
--------------------------------------------------------------------LAQLLTSALFFFMSLRKGHESM--PHALAWLAPAIGALAYLAMWAGVA----VWYKTSDETP-------------------RVIFWARYINHILGTPIILGC-------IAIFTS-------APLPSIITLLGADFLMMSCLCVGAALAGG------------HKYTWWVAAVLLFIGIVSTFIYRIEKIASEQTKQ---------------------------VFLVLLRILLFCWIAWLVLWLLGSEG---------TAALGLSQEVGLTCIVDVISVAGLLLYMLVKVDA------------------------------------------------
>Gt_151284
-------------------------------------------------------------------------------------------------------------------------------------------------------FFYAKYVQWMISTNITLYLL------IRSVAK-------ANKRITFRVMACNSLMILSGLCAASMRVDEISTLDAPRYITSRWIYWVFGMMFYILLLTTLNNGVRLAANSRQTH----------------------AERGKVFNELFFIICVGWSLYPFVWVVTEGAY----------IVTFTTNVYSFTLLDVVTKFSFAAVFL-----------------------------------------------------
>Gt_152706
-----------------------------------------------------------------------------------------I--YYYIMFFVASISALVYYSMWSETS----VVHIKEDGQN-------------------HILFPARYFDWAVTSPLMLIA-------LSLLGD-------APLPAIVGIVGCDILNVSCLFFGAFYGYE------------HKFFWWATG-LIFFAVLLFMLFQELSKASELGRVSQ---------------------YDADTLRWLTYIFAACWAVFPVVWLVGQTG---------TSTTSFNVEIAFEVLADVVVKLSFILILIVRLPADGAS--------------------------------------------
>Gt_152884
---------------------------------------------------------------LLIGFLGMFIGAIVFFYMGISRKVNTV--MHVLTFFIAAVSACSYYAEWAGLG----VEYKTTDTTP-------------------RVIFWARYLDWVVTGPLILTD-------LALLSK-------SDTPTIISLVGNMVLYVICGLIGALTVAP------------YKYMWWVAG-LIFLIIVFMLLLQRLNNAEGYGGD---------------------------ALKGLTWLTILVWIVYPIVWIVGSEG---------TGALGLSQEVGILTIADLIAKIGFGFYLLANVDAPESESVPL----------------------------------------
>Gt_159333
---------------------------------------------------------------------FILTVTALFMAFKAVQADVSIQKHYYLNAFICGISVFSYFAMFSGMG----WETVEGCR----------------------QYFYIRHLEWALTCSLILFS-------LGILAE-------QDVATIFASMGFSVGMIYSGYLAAIGLVP-----------LAKWLWFFFGLVLFVMVVYIILREFRQTLLDKENP-----------------------DKQQLFDKAALLTIVTWSLYPLVWILGPGI----------GAVGVSVEAILYCFLDVTSKA------------------------------------------------------------
>Gt_161302
----------------------------------------------------------------------IMCACQAVFFALR--YPRGTWEFVLVPLTECFVYGLG----YSEIG----YILLWDGR----------------------QVLWTRTVLWLATVPIILNQ-------INGMAAVR----IYGVDLNVMQMYFSTLMICFGHTAALTHNQ-----------SLKWLFFIIAMAIFGLICFINYHTFTAAEKHYKESGSE-----------------IDLIIAKRIRLLAVIFFTSWTMYPLFFVLSVEG---------ACVASESVILVCFALADLLSKNVFGVLFW-----------------------------------------------------
>Gt_162755
--------------------------------------------------------WIGFIALFGSSLAVAYKLVTFKGPDQDDVYFFGYREEKMISVFVNLFAALAYWAKLASHA-----NGDVGPAAS---------------------VTTYKYLDYLFTCPLLT---------IDLLWC-------LNLPYKFTFGAIVAVCILCAFMASVIPPP------------ARYMWFGMGITVFSAAWFNILKLVRMRLEQFVSKEA--------------------KKVRQSLKVACMTYFFIWLGYPTLWVLG---D--------AGVLDSVVSALLHTFLDVFSKSIYGFALL-----------------------------------------------------
>Gt_163469
---------------------------------------------------------------------------------------------------------------WTGIG----VELKTTDLSP-------------------RVIFLSRYVDALLTQPVILTT-------LCLINK-------ADNSILVSLVGNDILMVLAAFIGSLNVAP------------LKYMWWFAS-FIFLVLVVVQLVQKL----EGAND---------------------------VYKILTYITIASSCIYSIVWLLGSEG---------TAALGLTQEVGLITLTDLVSKLGFGLYFLFNYDAAMGED-------------------------------------------
>Gt_164142
----------------------------------------------------------------LYLNFAVMLICSFLFLIWGLRAESARRFLYFNTFFVTSVTTMSYLAMATGNG----IQPLWRLQTYP--------------------LFFGRHIAQLVTTPLILLD-------LFLITG-------AGFSTRVFMFFCNTMMTLCWMVGAFVSTPS------------RWGFWVFGNAFCIGVCLPMIGILPTAAARQGR----------------------------STRKLYGVLMCITLYFPQVGWPQ---------------LSILIYPWAWVLIDGA---------------------------------------------------------------
>Gt_164280
--------------------------------------------------------WLGFLCLLGASLALMYKLMSFKGPDGDQEFFVGYREEKCLSIYVNLIAAITYWGRICAHF-----NNDMGLSLS---------------------VNYFKYLDYIFTCPILT---------LDLLWS-------LNLPYKITYSLFVGLTIAC----NAFEPP------------ARYLWFMFGCFIFAFTWISIIRLVYARFQQFLNEDA--------------------KKIRAPLKLSLTLYFSIWCGYPALWLLT---E--------FGAISQLAAHVMTVIMDVAAKSVYGFALL-----------------------------------------------------
>Gt_164579
--------------------------------------------------------WLGFLCLLGASLALMYKLMSFKGPDGDQEFFVGYREEKCLSIYVNLIAAITYWGRICAHF-----NNDMGLSLS---------------------VNYFKYLDYIFTCPILT---------LDLLWS-------LNLPYKITYSLFVGLTIACGVFCNAFEPP------------ARYLWFMFGCFIFAFTWISIIRLVYARFQQFLNEDA--------------------KKIRAPLKLSLTLYFSIWCGYPALWLLT---E--------FGAISQLAAHVMTVIMDVAAKSVYGFALL-----------------------------------------------------
